# Supplementary material for: A scoping review of indirect comparison methods and applications using individual patient data
Source: BMC Med Res Methodol. 2016 Apr 27;16:47. doi: 10.1186/s12874-016-0146-y (PMC4847203; doi:10.1186/s12874-016-0146-y)
Supplement: Additional file 2: — Data abstraction file used to extract information from all eligible studies with individual patient data indirect comparison methods. (XLSX 52 kb) [file 12874_2016_146_MOESM2_ESM.xlsx]

## Sheet: General Characteristics
Reviewers	Paper categorized as…	REFID	First author	Year of publication	Journal/Source	Web of science journal discipline	Research Area	PubMed Mesh	Journal Discipline	Country	Discipline	Title	Type of article	IPD-NMA	Sponsorship and funding source
AAV - CS	Initial Search-Full-text	301102	Nixon, Richard	2014	Advances in Therapy	Research And Experimental Medicine; Pharmacology & Pharmacy			Research And Experimental Medicine; Pharmacology & Pharmacy	Switzerland	Neurology	No Evidence of Disease Activity: Indirect Comparisons of Oral Therapies for the Treatment of Relapsing–Remitting Multiple Sclerosis	Methodological article	No	Industry-sponsored
ALL	Initial Search-Full-text	301105 (Companion report SupAuthor 1)	Blanchard, Pierre	2011	Journal of Clinical Epidemiology	Health Care Sciences & Services; Public, Environmental & Occupational Health			Health Care Sciences & Services; Public, Environmental & Occupational Health	France	Oncology	Mixed treatment comparison meta-analysis of altered fractionated radiotherapy and chemotherapy in head and neck cancer	Application article	Yes	Mixed funding
AAV - CS	Initial Search-Full-text	301112	Cope, Shannon	2012	Value in Health	Economics; Health Care Sciences & Services; Health Policy & Services			Economics; Health Care Sciences & Services; Health Policy & Services	U.S.A	Respiratory	Efficacy of Once-Daily Indacaterol Relative to Alternative Bronchodilators in COPD: A Patient-Level Mixed Treatment Comparison	Application article	Yes	Industry-sponsored
ALL	Initial Search-Full-text	301114	Cope, Shannon	2012	BMC Pulmonary Medicine	Respiratory Medicine			Respiratory Medicine	U.S.A	Respiratory	Efficacy of once-daily indacaterol 75 μg relative to alternative bronchodilators in COPD: A study level and a patient level network meta-analysis	Application article	Yes	Industry-sponsored
ALL	Initial Search-Full-text	301117 (companion report Grey 2)	Donegan, Sarah	2013	Statistics in Medicine	Mathematical & Computational Biology; Public, Environmental & Occupational Health; Medical Informatics; Research & Experimental Medicine; Statistics & Probability			Mathematical & Computational Biology; Public, Environmental & Occupational Health; Medical Informatics; Research & Experimental Medicine; Statistics & Probability	U.K.	Methodology	Combining individual patient data and aggregate data in mixed treatment comparison meta-analysis: Individual patient data may be beneficial if only for a subset of trials	Methodological article	Yes	Publicly-sponsored
AAV - CS	Initial Search-Full-text	301118 (companion report Grey 2)	Donegan, Sarah	2012	Statistics in Medicine	Mathematical & Computational Biology; Public, Environmental & Occupational Health; Medical Informatics; Research & Experimental Medicine; Statistics & Probability			Mathematical & Computational Biology; Public, Environmental & Occupational Health; Medical Informatics; Research & Experimental Medicine; Statistics & Probability	U.K.	Methodology	Assessing the consistency assumption by exploring treatment by covariate interactions in mixed treatment comparison meta-analysis: individual patient-level covariates versus aggregate trial-level covariates	Methodological article	Yes	Publicly-sponsored
AAV - CS	Initial Search-Full-text	301120	Ellis, Alexandra	2014	Current Medical Research & Opinion	General & Internal Medicine; Research & Experimental Medicine			General & Internal Medicine; Research & Experimental Medicine	U.S.A	Endocrinology	Indirect comparison of bazedoxifene vs oral bisphosphonates for the prevention of vertebral fractures in postmenopausal osteoporotic women	Application article	Yes	Industry-sponsored
AAV - CS	Initial Search-Full-text	301121	Ellis, Alexandra	2014	Value in Health	Economics; Health Care Sciences & Services; Health Policy & Services			Economics; Health Care Sciences & Services; Health Policy & Services	U.S.A	Endocrinology	Bazedoxifene versus Oral Bisphosphonates for the Prevention of Nonvertebral Fractures in Postmenopausal Women with Osteoporosis at Higher Risk of Fracture: A Network Meta-Analysis	Application article	Yes	Industry-sponsored
AAV - CS	Initial Search-Full-text	301128	Goodacre, Steve	2014	Academic Emergency Medicine	Emergency Medicine			Emergency Medicine	U.K.	Respiratory	Prehospital Noninvasive Ventilation for Acute Respiratory Failure: Systematic Review, Network Meta-analysis, and Individual Patient Data Meta-analysis	Application article	Yes	Publicly-sponsored
AAV - CS	Initial Search-Full-text	301131	Jansen, Jeroen	2012	Research Synthesis Methods	Mathematical & Computational Biology; Multidisciplinary Sciences			Mathematical & Computational Biology; Multidisciplinary Sciences	U.S.A	Methodology	Network meta-analysis of individual and aggregate level data	Methodological article	Yes	Funding not reported
AAV - CS	Initial Search-Full-text	301138	Mealing, Stuart	2014	Systematic Reviews	NR	Pharmacology & Pharmacy; Immunology; Infectious Diseases; Virology (provided by Thomson Reuters)		Pharmacology & Pharmacy; Immunology; Infectious Diseases; Virology (provided by Thomson Reuters)	U.K.	Hepatology	The importance of baseline viral load when assessing relative efficacy in treatment-naïve HBeAg-positive chronic hepatitis B: a systematic review and network meta-analysis	Application article	Yes	Industry-sponsored
AAV - CS	Initial Search-Full-text	301139	Middleton, Lee	2010	BMJ	General & Internal Medicine			General & Internal Medicine	U.K.	Gynaecology	Hysterectomy, endometrial destruction, and levonorgestrel releasing intrauterine system (Mirena) for heavy menstrual bleeding: systematic review and meta-analysis of data from individual patients	Application article	Yes	Publicly-sponsored
AAV - CS	Initial Search-Full-text	301147 (Companion reports 301146 - Poster, Ref1, Grey 1)	Pignon, Jean-Pierre	2009	Radiotherapy and Oncology	Oncology; Radiology, Nuclear Medicine & Medical Imaging			Oncology; Radiology, Nuclear Medicine & Medical Imaging	France	Oncology	Meta-analysis of chemotherapy in head and neck cancer (MACH-NC): An update on 93 randomised trials and 17,346 patients	Application article	Yes	Mixed funding
AAV - CS	Initial Search-Full-text	301154	Saramago, Pedro	2014	BMC Medical Research Methodology	Health Care Sciences & Services			Health Care Sciences & Services	U.K.	Methodology	Network meta-analysis of (individual patient) time to event data alongside (aggregate) count data	Methodological article	Yes	Non-sponsored
AAV - MJE	Initial Search-Full-text	301157 ( companion report (chap. 3.4) PSearch1)	Saramago, Pedro	2012	Statistics in Medicine	Mathematical & Computational Biology; Public, Environmental & Occupational Health; Medical Informatics; Research & Experimental Medicine; Statistics & Probability			Mathematical & Computational Biology; Public, Environmental & Occupational Health; Medical Informatics; Research & Experimental Medicine; Statistics & Probability	U.K.	Methodology	Mixed treatment comparisons using aggregate and individual participant level data	Methodological article	Yes	Publicly-sponsored
AAV - MJE	Initial Search-Full-text	301161 (Companion report:301164)	Signorovitch, James	2012	Pharmacoepidemiology and drug safety	Pharmacology & Pharmacy			Pharmacology & Pharmacy	U.S.A	Pediatric psychiatry	Comparative effectiveness research using matching-adjusted indirect comparison: an application to treatment with guanfacine extended release or atomoxetine in children with attention-deficit/hyperactivity disorder and comorbid oppositional defiant disorder	Application article	No	Industry-sponsored
AAV - MJE	Initial Search-Full-text	301162	Signorovitch, James	2013	Experimental Hematology & Oncology	NR	NR	Hematologic Diseases*; Neoplasms	Hematologic Diseases*; Neoplasms	U.S.A	Oncology	Everolimus and sunitinib for advanced pancreatic neuroendocrine tumors: a matching-adjusted indirect comparison	Application article	No	Industry-sponsored
AAV - MJE	Initial Search-Full-text	301166 (Companion report:301164)	Signorovitch, James	2011	Current Medical Research & Opinion	General & Internal Medicine; Research & Experimental Medicine			General & Internal Medicine; Research & Experimental Medicine	U.S.A	Hematology/Oncology	Comparative efficacy of nilotinib and dasatinib in newly diagnosed chronic myeloid leukemia: a matching-adjusted indirect comparison of randomized trials	Application article	No	Industry-sponsored
AAV - MJE	Initial Search-Full-text	301167 (Companion report 301164)	Signorovitch, James	2011	Clinical Drug Investigation	Pharmacology & Pharmacy			Pharmacology & Pharmacy	U.S.A	Endocrinology	Comparative Efficacy of Vildagliptin and Sitagliptin in Japanese Patients with Type 2 Diabetes Mellitus A Matching-Adjusted Indirect Comparison of Randomized Trials	Application article	No	Industry-sponsored
AAV - MJE	Initial Search-Full-text	301168 (Companion report 301164)	Signorovitch, James	2010	Pharmacoeconomics	Economics; Health Care Sciences & Services; Health Policy & Services; Pharmacology & Pharmacy			Economics; Health Care Sciences & Services; Health Policy & Services; Pharmacology & Pharmacy	U.S.A	Methodology	Comparative Effectiveness Without Head-to-Head Trials A Method for Matching-Adjusted Indirect Comparisons Applied to Psoriasis Treatment with Adalimumab or Etanercept	Methodological article	No	Industry-sponsored
AAV - MJE	Initial Search-Full-text	301169	Sikirica, Vanja	2013	Central Nervous System Diseases drugs	Clinical Neurology; Pharmacology & Pharmacy; Psychiatry			Clinical Neurology; Pharmacology & Pharmacy; Psychiatry	U.S.A	Pediatric psychiatry	Comparative Efficacy of Guanfacine Extended Release Versus Atomoxetine for the Treatment of Attention-Deficit/Hyperactivity Disorder in Children and Adolescents: Applying Matching-Adjusted Indirect Comparison Methodology	Application article	No	Industry-sponsored
AAV - MJE	Initial Search-Full-text	301177	Szegedi, Armin	2012	Journal of Clinical Psychiatry	Psychology, Clinical; Psychiatry			Psychology, Clinical; Psychiatry	U.S.A	Psychiatry	Meta-Analyses of the Efficacy of Asenapine for Acute Schizophrenia: Comparisons With Placebo and Other Antipsychotics	Application article	Yes	Industry-sponsored
AAV - MJE	Initial Search-Full-text	301180 (328163)	Smith, Catrin Tudur	2007	BMC Trials	Research & Experimental Medicine			Research & Experimental Medicine	U.K.	Epilepsy	Multiple treatment comparisons in epilepsy monotherapy trials	Application article	Yes	Publicly-sponsored
AAV - MJE	Initial Search-Full-text	301187	Youdom, Solange Whegang	2012	Malaria Journal	Infectious Diseases; Parasitology; Tropical Medicine			Infectious Diseases; Parasitology; Tropical Medicine	France	Infectious Diseases	Multiple treatment comparisons in a series of anti-malarial trials with an ordinal primary outcome and repeated treatment evaluations	Application article	Yes	Publicly-sponsored
AAV - MJE	Initial Search-Conference abstract	301103 - Poster	Bergvall, Niklas	2013	Poster PND6 presented at the International Society for Pharmacoeconomics and Outcomes Research (ISPOR) 16th Annual European Congress	NA			NA	Switzerland	Neurology	Modelling the impact of disease-modifying treatment on time to disability health states in multiple sclerosis: an evaluation of oral therapies through indirect comparisons of 6-month confirmed disability progression	Application article	No	Industry-sponsored
AAV - CS	Initial Search-Conference abstract	301130 - full text	Caro, Jaime J.	2010	Pharmacoeconomics	Economics; Health Care Sciences & Services; Health Policy & Services; Pharmacology & Pharmacy			Economics; Health Care Sciences & Services; Health Policy & Services; Pharmacology & Pharmacy	Canada	Methodology	No Head-to-Head Trial? Simulate the Missing Arms	Methodological article	No	Non-sponsored
AAV - MJE	Initial Search-Conference abstract	301140 - full text	Mills, Edward J.	2014	The Lancet	General & Internal Medicine			General & Internal Medicine	Canada	Infectious Diseases	Interventions to promote adherence to antiretroviral therapy in Africa: a network meta-analysis	Application article	Yes	Non-sponsored
AAV - CS	Initial Search-Conference abstract	301160 - Poster	Signorovitch, James	2013	ISPOR 18th Annual International Meeting	NA			NA	U.S.A	Methodology	Matching-Adjusted Indirect Comparisons: a Simulation Study of Statistical Performance	Methodological article	No	Industry-sponsored
AAV - MJE	Initial Search-Conference abstract	301185 - Slides	Xie, J.	2012	ISPOR 17th Annual International Meeting	NA			NA	U.S.A	Infectious Diseases	Comparative Efficacy at 48 weeks of Atazanavir/Ritonavir versus Darunavir/Ritonavir_x000B_in Treatment Naive HIV-1 Patients: A Matching- Adjusted Indirect Comparison of Randomized Trials	Application article	No	Funding not reported
AAV - MJE	Supplementary data	Grey 4 (Companion report Psearch 9)	NIHR HTA Programme	2013	NHS Protocol - Health Technology Assessment Program	NR	Pharmacology & Pharmacy; Immunology; Infectious Diseases; Virology (provided by Thomson Reuters)		Pharmacology & Pharmacy; Immunology; Infectious Diseases; Virology (provided by Thomson Reuters)	U.K.	Obstetrics	Effects of weight management interventions on maternal and fetal outcomes in pregnancy: Individual patient data (IPD) meta analysis of randomised trials and model based economic evaluation	Protocol/Application article	Yes	Funding not reported
AAV - CS	Supplementary data	Grey 5	Coxib and traditional NSAID Trialists’ (CNT) Collaboration	2013	The Lancet	General & Internal Medicine			General & Internal Medicine	U.K.	Gastroenterology	Vascular and upper gastrointestinal eff ects of non-steroidal anti-infl ammatory drugs: meta-analyses of individual participant data from randomised trials	Application article	Yes	Publicly-sponsored
AAV - CS	Supplementary data	PSearch 2 - Palmerini	Palmerini, Tullio	2014	Journal of the American College of Cardiology	Cardiac & Cardiovascular Systems			Cardiac & Cardiovascular Systems	Italy	Cardiology	Short- Versus Long-Term Dual Antiplatelet Therapy After Drug-Eluting Stent Implantation. An Individual Patient Data Pairwise and Network Meta-Analysis	Application article	Yes	Mixed funding
AAV - CS	Supplementary data	PSearch 5 - Thom	Thom, Howard HZ.	2014	BMC Medical Research Methodology	Health Care Sciences & Services			Health Care Sciences & Services	U.K.	Methodology	Network meta-analysis combining individual patient and aggregate data from a mixture of study designs with an application to pulmonary arterial hypertension	Methodological article	Yes	Industry-sponsored
AAV - CS	Supplementary data	PSearch 7 - Hong	Hong, Hwanhee	2014	Statistics in Medicine	Mathematical & Computational Biology; Public, Environmental & Occupational Health; Medical Informatics; Research & Experimental Medicine; Statistics & Probability			Mathematical & Computational Biology; Public, Environmental & Occupational Health; Medical Informatics; Research & Experimental Medicine; Statistics & Probability	U.S.A	Methodology	Incorporation of individual-patient data in network meta-analysis for multiple continuous endpoints, with application to diabetes treatment	Methodological article	Yes	Industry-sponsored
AAV - CS	Supplementary data	PSearch 10 - chapter IPD-NMA	Veroniki, Areti Angeliki	2014	Nova Publishers, New York	NA			NA	Greece	Methodology	Moving from Study-level to Patient-level Data: Individual Patient Network Meta-analysis	Methodological/Review article	Yes	Non-sponsored
AAV - MJE	Supplementary data	PSearch 11 - Daniels	Daniels, J. P.	2012	BMJ	General & Internal Medicine			General & Internal Medicine	U.K.	Gynaecology	Second generation endometrial ablation techniques for heavy menstrual bleeding: network meta-analysis	Application article	Yes	Publicly-sponsored
AAV	Supplementary data	PSearch 12 - Ishak		2014	PharmacoEconomics	Economics; Health Care Sciences & Services; Health Policy & Services; Pharmacology & Pharmacy			Economics; Health Care Sciences & Services; Health Policy & Services; Pharmacology & Pharmacy	Canada	Methodology	Simulation and Matching-Based Approaches for Indirect Comparison of Treatments	Methodological/Review article	No	Funding not reported

## Sheet: Methodological papers
Reviewers	Paper categorized as…	REFID	Type of article	Type of data synthesized in the model	Setting model applied	NMA methodology	If Other, please specify	Study design included in the analysis	Fixed/ Random Effects NMA Model	Outcome data type	Software	Model validation	If yes, specify which tests were conducted	How good was the performance of the method?	Steps involved for the NMA method
AAV - CS	Initial Search-Full-text	301102	Methodological article	IPD+AD	Frequentist	Other	Extension of Bucher and MAIC - New method for indirect comparisons, builts upon the Bucher method and adjusted for differences in patient characteristics and methodologies across trials, and allowed for combining IPD+AD	RCTs	Fixed-effect	Dichotomous data	NR	No	-	-	Two-step process
ALL	Initial Search-Full-text	301105 (Companion report SupAuthor 1)	Application article
AAV - CS	Initial Search-Full-text	301112	Application article
ALL	Initial Search-Full-text	301114	Application article
ALL	Initial Search-Full-text	301117 (companion report Grey 2)	Methodological article	IPD+AD	Bayesian	Bayesian hierarchical model	-	RCTs	Random-effects	Dichotomous data	WinBUGS, R	No	-	-	One-step process
AAV - CS	Initial Search-Full-text	301118 (companion report Grey 2)	Methodological article	Combination IPD/IPD+AD	Bayesian	Bayesian hierarchical model	-	RCTs	Random-effects	Dichotomous data	WinBUGS, R	No	-	-	One-step process
AAV - CS	Initial Search-Full-text	301120	Application article
AAV - CS	Initial Search-Full-text	301121	Application article
AAV - CS	Initial Search-Full-text	301128	Application article
AAV - CS	Initial Search-Full-text	301131	Methodological article	Combination IPD/IPD+AD	Bayesian	Bayesian hierarchical model	Simulation study	RCTs	Random-effects	Dichotomous data	WinBUGS	Yes	Root Mean Squared Error of the estimated LOR to assess the quality of the models in terms of biasdness and precision, Mean of the simulated SE(LOR) as a measure of precision	-	One-step process
AAV - CS	Initial Search-Full-text	301138	Application article
AAV - CS	Initial Search-Full-text	301139	Application article
AAV - CS	Initial Search-Full-text	301147 (Companion reports 301146 - Poster, Ref1, Grey 1)	Application article
AAV - CS	Initial Search-Full-text	301154	Methodological article	IPD+AD	Bayesian	Bayesian hierarchical model	-	RCTs	Random-effects	Time-to-event data	WinBUGS/OpenBUGS, Stata	No	-	-	One-step process
AAV - MJE	Initial Search-Full-text	301157 ( companion report (chap. 3.4) PSearch1)	Methodological article	Combination IPD/IPD+AD	Bayesian	Bayesian hierarchical model	-	RCTs, Non-RCTs	Random-effects	Dichotomous data	WinBUGS	No	-	-	One-step process
AAV - MJE	Initial Search-Full-text	301161 (Companion report:301164)	Application article
AAV - MJE	Initial Search-Full-text	301162	Application article
AAV - MJE	Initial Search-Full-text	301166 (Companion report:301164)	Application article
AAV - MJE	Initial Search-Full-text	301167 (Companion report 301164)	Application article
AAV - MJE	Initial Search-Full-text	301168 (Companion report 301164)	Methodological article	IPD+AD	Frequentist	Matching adjusted indirect comparison method	-	RCTs	Not specified	Any type of data	SAS	No	-	-	Two-step process
AAV - MJE	Initial Search-Full-text	301169	Application article
AAV - MJE	Initial Search-Full-text	301177	Application article
AAV - MJE	Initial Search-Full-text	301180 (328163)	Application article
AAV - MJE	Initial Search-Full-text	301187	Application article
AAV - MJE	Initial Search-Conference abstract	301103 - Poster	Application article
AAV - CS	Initial Search-Conference abstract	301130 - full text	Methodological article	IPD+AD	Unclear	Simulated treatment comparison	a complemetntary approach to NMA and IPD-MA -simulate missing arms in index trial to make head to head comparisons. (Indirect)	RCTs	Not specified	Any type of data	NR	No	-	-	Two-step process
AAV - MJE	Initial Search-Conference abstract	301140 - full text	Application article
AAV - CS	Initial Search-Conference abstract	301160 - Poster	Methodological article	IPD+AD	Frequentist	Matching adjusted indirect comparison method	Simulation study	RCTs	Not specified	Dichotomous data	NR	Yes	Bias in estimated treatment effects and coveage of the 95% CI for MAIC estimates	The method was compared to a regression based approach and the Bucher method and performed best when bias was included in the indirect comparison (the simulation scenarios were designed to results in bias for the Bucher method)	Two-step process
AAV - MJE	Initial Search-Conference abstract	301185 - Slides	Application article
AAV - MJE	Supplementary data	Grey 4 (Companion report Psearch 9)	Protocol/Application article
AAV - CS	Supplementary data	Grey 5	Application article
AAV - CS	Supplementary data	PSearch 2 - Palmerini	Application article
AAV - CS	Supplementary data	PSearch 5 - Thom	Methodological article	IPD+AD	Bayesian	Bayesian hierarchical model	The authors present a methodology to combine 2-arm RCTs with 1-arm observational studies	RCTs + observational	Random-effects	Continuous data	WinBUGS	No	-	-	One-step process
AAV - CS	Supplementary data	PSearch 7 - Hong	Methodological article	IPD only	Bayesian	Bayesian hierarchical model	The authors suggest an IPD-NMA model for multiple continuous outcomes	RCTs	Random-effects	Continuous data	JAGS, R (R2JAGS)	No	-	-	One-step process
AAV - CS	Supplementary data	PSearch 10 - chapter IPD-NMA	Methodological/Review article	Combination IPD/IPD+AD	Bayesian	Bayesian hierarchical model	-	RCTs	Random-effects	Dichotomous data	WinBUGS	No	-	-	Both One-step & Two-step process
AAV - MJE	Supplementary data	PSearch 11 - Daniels	Application article
AAV - MJE	Supplementary data	PSearch 12 - Ishak	Methodological/Review article				Discussion of MAIC and STC methods

## Sheet: Applications
Reviewers	Paper categorized as…	REFID	Type of article	If methodological/review, does it include an empirical example	Authors contacted for additional information (replied)	Study Objectives (WHY IPD?)	Objectives categorized	Authors report the existence of a protocol for the IPD project	SR protocol for IPD cited (published/available on website)	If methodological article, was a protocol cited in the original publication of the dataset?	Additional Notes	Time between published protocol and published review	Time needed to collect, clean, and analyze IPD (please separate these by commas, if all are reported)	Process to identify IPD eligible studies	If Other, please specify	Methods used to collect IPD	Additional Notes	How many times did they ask the authors for IPD?	Proportion of contacted authors provided IPD	Did the authors request IPD from all studies or just a subset?	Additional notes	Do the authors report any legal agreements needed to place for data sharing?	Do they report any co-authorship agreements? [IPD authors might be included as co-authors as a group]	Did they have to anonymise the data themselves or they received anonymised data from the IPD authors?	Who requested the data (e.g., research assistant, principal investigator)?	Where did the authors save the IPD (e.g., server)?	Type of data synthesized in the IPD approach (NMA or MAIC/STC)	Reasons for any missing IPD studies (e.g., old studies, pharma studies)	Reasons for the choice between IPD and IPD+AD (e.g., may need to calculate AD first from IPD supplied from pharma and then combine them with the rest IPD)	In case they applied both IPD methods and AD methods, where there any differences in the results?	Setting NMA applied	NMA methodology	Additional Notes	Fixed/ Random Effects NMA Model	Software	Available code	Design of studies included in NMA	# of trials included in the network (primary outcome)	# of IPD trials (primary outcome)	# of multi-arm trials (primary outcome)	Shape of network (primary outcome)	# loops in the network (primary outcome)	# of patients in IPD studies (primary outcome)	# of patients in total in the network (including IPD and AD studies (if AD have been used) - primary outcome)	Range of trials included in the NMA comparisons (primary outcome)	Range of patients included in the NMA comparisons (primary outcome)	Primary Outcome	Safety/Effectiveness	Outcome category
AAV - CS	Initial Search-Full-text	301102	Methodological article	Yes	Yes (Yes)	to adjust for potential confounding factors (pt characteristics and methodologies)	to adjust for potential confounding factors	No/Unclear	No	No original paper provided	info via email contact: the authors only used their own IPD for this project - The authors wanted placebo controlled phase III studies for fingolimod for the treatment of Relapsing–Remitting Multiple Sclerosis. There are only two of them, and they knew which ones they were from knowledge on the team.	NA	NR	Collaborative group	-	NA	This IPD belonged to the authors	NA	NA	No/Unclear	2/5 trials had IPD - the same authors conducted those trials	NR	NR	NR	NR - collaborative group	NR	IPD+AD	NR	Did not contact authors outside the collaborative group	NA	Frequentist	Extension of Bucher and MAIC methods	New method for indirect comparisons, built upon the Bucher method and adjusted for differences in patient characteristics and methodologies across trials, and allowed for combining IPD+AD	Fixed-effect	NR	No	RCTs	5	2	3	Full network	2	1556	4945	(1, 2)	(721, 1556)	No evidence of disease activity - proportion of patients free from relapses	Effectiveness	Objective
ALL	Initial Search-Full-text	301105 (Companion report SupAuthor 1)	Application article	NA	No	NR	NR	No/Unclear	No			NA	NR	Collaborative group	-	NA	"Meta-Analysis of Chemotherapy on Head and Neck Cancer and Meta-Analysis of Radiotherapy in Carcinomas of theHead and neckCollaborative Groups for the data set"	NA	NA	Yes - All studies	IPD from all studies (from 2 IPD-MAs)	NR	NR	NR	NR - collaborative group	NR	IPD only	NA - all IPD included	all IPD were available	NA	Bayesian	Bayesian hierarchical model	[1-stage analysis]	Both	WinBUGS	No	RCTs	102	102	8	Full network	4	23000	23000	(1, 45)	(127, 8119)	survival of neck and head cancer	Effectiveness	Objective
AAV - CS	Initial Search-Full-text	301112	Application article	NA	Yes (Yes)	to allow for adjustment of possible confounding bias	to adjust for potential confounding factors	No/Unclear	No			NA	NR	Collaborative group	-	NA	Sponsor provided IPD	NA	NA	No/Unclear	Only included the 4 studies for which IPD were available - the authors had access to the IPD from the trials of the sponsor of the work (info via email contact)	NR	NR	NR	NR - collaborative group	NR	IPD only	NA - all IPD included	all IPD were available	NA	Bayesian	Bayesian hierarchical model	[1-stage analysis]	Fixed-effect	WinBUGS, R	No	RCTs	3	3	3	Full network	5	3292	3292	(1, 2)	(564, 1370)	efficacy of COPD Forced expiratory volume in 1 second (FEV1) at 6 months	Effectiveness	Objective
ALL	Initial Search-Full-text	301114	Application article	NA	Yes (Yes)	Because of potential imbalance in patient baseline characteristics & accurately assess heterogeneity due to patient characteristics with adequate power	imbalance in patient baseline characteristics, accurately assess heterogeneity	No/Unclear	No			NA	NR	Collaborative group	-	NA	Sponsor provided IPD	NA	NA	No/Unclear	IPD available from 6 of the 22 included studies. Unclear if IPD requested from all 22 studies. - the authors had access to the IPD from the trials of the sponsor of the work (info via email contact)	NR	NR - 2 of the 4 authors are employees of sponsor	NR	NR - collaborative group	NR	IPD only	NA - all IPD included	all IPD were available	NA	Bayesian	Bayesian hierarchical model	[1-stage analysis]	Fixed-effect	WinBUGS, R	No	RCTs	6	6	3	Full network	6	4191	4191	(1, 3)	(641, 1929)	efficacy of COPD treatments in terms of trough forced expiratory volume in 1 second (FEV1) at week 12	Effectiveness	Objective
ALL	Initial Search-Full-text	301117 (companion report Grey 2)	Methodological article	Yes	No	potential treatment effect-modifiers - To describe how IPD can be combined with AD, when you only have access to a subset of IPD data	to adjust for potential confounding factors	No/Unclear	No	Yes		NA	NR	Collaborative group	-	NA	"the collaborators of the 4ABC trial for collecting and supplying the IPD and the co-authors of the Cochrane review for summarising the AD"	NA	NA	No/Unclear	1 trial available from a collaborator	NR	NR	NR	NR - collaborative group	NR	IPD+AD	NR	to assess the benefits of acquiring IPD for a subset of trials when assessing consistency and treatment-by-covariate interactions	NA	Bayesian	Bayesian hierarchical model	[1-stage analysis]	Random-effects	WinBUGS, R	No	RCTs	30	1	8	Full network	7	3344	14634	(1, 13)	(260, 4680)	treatment success of uncomplicated Plasmodium falciparum malaria at day 28	Effectiveness	Objective
AAV - CS	Initial Search-Full-text	301118 (companion report Grey 2)	Methodological article	Yes	No	potential treatment effect-modifiers - To illustrate the IPD models - to assess consistency using covariate interactions in NMA models	to adjust for potential confounding factors, to assess consistency using covariate interactions in NMA models	No/Unclear	No	Yes		NA	NR	Collaborative group	-	NA	"Special thanks to the collaborators of the 4ABC trial for collecting and supplying the IPD for use in this research."	NA	NA	No/Unclear	1 trial available from a collaborator	NR	NR	NR	NR - collaborative group	NR	IPD+AD	NR	to compare IPD-NMA models with AD-NMA models	Yes - when using only AD no evidence that consistency was violated, however, when used IPD data the assumption seemed questionable. CrI's were narrowered in IPD models compared to AD models. In addition patient-level covariates produced more precise treatment effects than did study-level covariates	Bayesian	Bayesian hierarchical model	[1-stage analysis]	Random-effects	WinBUGS, R	No	RCTs	17	1	11	Full network	4	3874	3874	(2, 13)	(782, 2225)	treatment success of uncomplicated Plasmodial falciparum malaria in children at day 28	Effectiveness	Objective
AAV - CS	Initial Search-Full-text	301120	Application article	NA	Yes (Yes)	potential treatment effect modifiers (e.g., baseline risk)	to adjust for potential confounding factors	No/Unclear	No		Sponsor-provided IPD was available for only one (bazedoxifene vs. placebo) trial	NA	NR	Collaborative group	-	NA	Sponsor provided IPD	NA	NA	No/Unclear	1 trial available from a sponsor includes unpublished data and subgroup data - the authors had access to the IPD from the trials of the sponsor of the work (info via email contact)	NR	NR	NR	NR - collaborative group	Mapi company stored the data	IPD+AD	NR	Did not contact authors outside the collaborative group	comparable findings were found between NMA AD meta-regression and NMA IPD meta-regression	Bayesian	Bayesian hierarchical model	[1-stage analysis]	Both	WinBUGS	No	RCTs	8	1	0	Open Network	0	5643	17876	(1, 3)	(1952, 6961)	Incidence of vertebral fractures	Effectiveness	Objective
AAV - CS	Initial Search-Full-text	301121	Application article	NA	Yes (Yes)	"The advantage of ananalysis with IPD is that the relationship between baseline risk and treatment effect with bazedoxifene can be estimated without relying on a linear association while still using all data."	to adjust for potential confounding factors	No/Unclear	No		Sponsor-provided IPD was available for only one (bazedoxifene vs. placebo) trial	NA	NR	Collaborative group	-	NA	Sponsor provided IPD	NA	NA	No/Unclear	1 trial available from sponsor includes unpublished data and subgroup data - the authors had access to the IPD from the trials of the sponsor of the work (info via email contact)	NR	NR	NR	NR - collaborative group	Mapi company stored the data	IPD+AD	NR	Did not contact authors outside the collaborative group	Yes - Given the power of the IPD, however, a non-linear relationship was modeled with an additional parameter that provided a better fit to the data.	Bayesian	Bayesian hierarchical model	[1-stage analysis]	Both	WinBUGS	No	RCTs	11	1	0	Open Network	0	5643	29267	(1, 5)	(1952, 12147)	Incidence of non vertebral fractures	Effectiveness	Objective
AAV - CS	Initial Search-Full-text	301128	Application article	NA	Yes (Yes)	to explore potential causes of heterogeneity	to explore potential causes of heterogeneity	Yes	Yes		"We will contact authors of all RCTs to clarify details, obtain missing data and request IPD for meta-analaysis"	Protocol lists start date October 2012 and review published June 2015	NR	Systematic review and contacting authors	-	email, mail	info via email contact: "7 out of 10 authors responded and provided IPD data. Contact was made by email and post and remainders were sent up to three times"	reminders up to 3 times	0.7	Yes - All studies	from all 10 studies; only 7 provided data	NR	NR	NR	NR	NR	IPD+AD	NR	Not all IPD were available	Yes - 'by combining both IPD and AD they identified that male sex was a significant effect modifier on the treatment effect on mortality	Bayesian	Bayesian hierarchical model	[1-stage analysis]	Random-effects	OpenBUGS	Code available on request	RCTs + quasi-RCTs	10	7	0	Open Network	0	650	800	(4, 6)	(190, 610)	mortality	Effectiveness	Objective
AAV - CS	Initial Search-Full-text	301131	Methodological article	No	No	to reduce bias and uncertainty of direct and indirect treatment effects in the presence of patient-level heterogeneity	NA - simulation study	No/Unclear	No					Other	Simulation study	NA	-		NA								combination of different models including IPD only & IPD+AD				Bayesian	Bayesian hierarchical model	[1-stage analysis]	Fixed-effect	WinBUGS, R	No		{16, 30}	{2, 2}	0	Open Network	0	{1800, 1800}	{6000, 6000}	{(8, 8), (15, 15)}	{(3000, 3000), (3000, 3000)}	NA
AAV - CS	Initial Search-Full-text	301138	Application article	NA	No	to quantify the impact of different baseline characteristics - studies with heterogeneous populations were adjusted for baseline characteristics using an informative prior based on IPD analysis	to adjust for potential confounding factors	No/Unclear	No		"No formal protocol created"	NA	NR	Other	Used the results of a previous IPD-MA	NA	-	NR	NA	No/Unclear	Used results from a previous IPD-MA; did not contact anyone	NR	NR	NR	NR	NR	IPD+AD	NR	IPD was used as a prior distribution in the analysis	Yes -when only using AD and not accounting for baseline viral load one treatment was more effective than the next. When accounting for baseline viral load (with use of IPD) neither drug was significant. Suggests that using AD (or not adjusting for baseline viral load) could lead to biased estimates	Bayesian	Bayesian hierarchical model	IPD are incorporated as informative prior	Both	WinBUGS	No	RCTs	14	2	0	Full network	2	1353	4253	(1, 3)	(65, 1252)	undetectable viral load after 1 year	Effectiveness	Objective
AAV - CS	Initial Search-Full-text	301139	Application article	NA	No	to minimize the possiblity of bias - to address previous deficiencies in synthesis	to adjust for potential confounding factors	Yes	Yes		"IPD will be collected from all relevant completed and ongoing RCTs identified through a comprehensive literature search"	Unclear if or when protocol published; In protocol lit search started in July 2007; in full text it was updated to May 2010.	NR	Systematic review and contacting authors	-	email, mail, telephone	used authors' links	NR	0.65	Yes - All studies	All authors were contacted for IPD - contacted authors to obtain anonymised data for each prespecified outcome measure	NR	Yes - When contacting authors to obtain IPD, they invited them to join their collaborative group with joint ownership of the final publication	NR - They requested anonymised data from authors	NR	NR	IPD+AD	NR	Not all IPD were available	'Yes - collection of IPD allowed them to 'use previously unreported data, improve the assessment of study quality, standardise outcome measures, undertake ITT analysis, and use optimal analytical methods.' 'Subgroup, repeated measures, and multivariable analyses would not have been possible without the collection of individual data.'	Frequentist	Meta-regression model	2-stage analysis [IPD-->AD]	Fixed-effect	RevMan, SAS	No	RCTs	20	11	0	Full network	1	1864	2886	(1, 11)	(69, 1785)	dissatisfaction at 12 months	Effectiveness	Subjective
AAV - CS	Initial Search-Full-text	301147 (Companion reports 301146 - Poster, Ref1, Grey 1)	Application article	NA	Yes (Yes)	to update their previous IPD-MA and assess between-study heterogeneity	to assess between-study heterogeneity	Yes	No		"Protcol available by request"	NA	NR	Systematic review and contacting authors	-	email, mail, telephone	info via email contact: Currently, mostly by e-mail with exceptionally phone call. This project started in the mid 90’ and at this time mail was also used. The mentioned paper correspond to the second update, the third is ongoing and the fourth planned. - "more than 90%, mostly old trials. Concerning providing IPD, it is more than 95% for recent trial, for instance out of 27 trials (8002 patient)…	NR	0.925	Yes - All studies	Presumably from all studies as this builds on a previous IPD-MA, includes IPD studies only	NR	NR	NR	NR	NR	IPD only	NA - all IPD included	all IPD were available	NA	Frequentist	Bucher method	2-stage analysis [IPD-->AD]	Fixed-effect	NR	No	RCTs	87	87	0	Full network	1	15787	15787	(6, 50)	(861, 9615)	overall survival of neck and head cancer	Effectiveness	Objective
AAV - CS	Initial Search-Full-text	301154	Methodological article	Yes	Yes (Yes)	improves inference in NMAs where the outcome of interest is dichotomous by aiding convergence, and by providing unbiased treatment–covariate interactions. For continuous outcomes, IPD is likely to produce more precise estimates of treatment effects, even in the absence of treatment–covariate interactions	to provide unbiased treatment–covariate interactions, to produce more precise estimates of treatment effects	Yes	No	Yes	info via email contact: the authors only used the IPD that was collected in-house (companion report VenUS trial). They did not contacted authors to obtain IPD	NA	NR	Collaborative group	-	NA	Used the IPD of their previously conducted RCTs	NA	NA	No/Unclear		NR	Yes - A few of the same authors from RCT are on the NMA IPD paper as well	NR	NR - collaborative group	NR	IPD+AD	NR	Did not contact authors outside the collaborative group	NA	Bayesian	Bayesian hierarchical model	[1-stage analysis]	Random-effects	WinBUGS, Stata	Yes	RCTs	16	2	0	Full network	1	841	1946	(1, 7)	(121, 1072)	time to healing	Effectiveness	Objective
AAV - MJE	Initial Search-Full-text	301157 ( companion report (chap. 3.4) PSearch1)	Methodological article	Yes	Yes (Yes)	to overcome AD disadvantages (e.g., low statistical power, aggregated bias) - IPD-MA is the gold standard - IPD can be used for the exploration of heterogeneity & inconsistency - to explore patient level covariates	to overcome AD disadvantages (e.g., low statistical power, aggregated bias) - IPD-MA is the gold standard - IPD can be used for the exploration of heterogeneity & inconsistency - to explore patient level covariates	No/Unclear	No	Yes	info via email contact: the authors contact primary authors by email in 2004 and their university required to retain data for 7 years, but they don’t have copies of the emails from then.	NA	NR	Systematic review and contacting authors	-	email	-	NR	NR - The author cc'ed his colleague in the email to provide us with more information, but she never responded	Yes - All studies	this info was provided via email contact	NR	NR	NR	NR	NR	combination of different models including IPD only & IPD+AD	NR	Not all IPD were available	Yes - IPD worth it to estimate intervention subgroup effects which helps guide more individualized treatment decisions	Bayesian	Bayesian hierarchical model	[1-stage analysis]	Random-effects	WinBUGS	Yes	RCTs, Non-RCTs, CBA	20	9	0	Full network	4	3886	11479	(1, 4)	(79, 3128)	the provision of functioning smoke alarm safety equipement to prevent burns in children	Effectiveness	Objective
AAV - MJE	Initial Search-Full-text	301161 (Companion report:301164)	Application article	NA	Yes (Yes)	potential biases stemming from cross-trial differences can be mitigated by regression adjustment	to adjust for potential confounding factors	No/Unclear	No			NA	NR	Collaborative group	-	NA	Sponsor provided IPD	NA	NA	No/Unclear	The pharma companies provided IPD to the authors (info via email contact)	NR	NR	NR	NR - collaborative group	NR	IPD+AD	NA - MAIC	To apply a MAIC	NA	Frequentist	Matching adjusted indirect comparison method	2-stage analysis [IPD-->AD]	Unclear	SAS	No	RCTs	3	1	0	Open Network	0	143	241	(1, 2)	(98, 214)	change in CPRS-RS:OS score from baseline to endpoint	Effectiveness	Semi-objective
AAV - MJE	Initial Search-Full-text	301162	Application article	NA	Yes (Yes)	to adjust for differences in multiple baseline characteristics among a small number of trials, and when especially for cross-over trials	to adjust for differences in multiple baseline characteristics among a small number of trials, and when especially for cross-over trials	No/Unclear	No			NA	NR	Collaborative group	-	NA	Sponsor provided IPD	NA	NA	No/Unclear	NR - IPD from one trial used in MAIC	NR	NR - 3 authors are employees of the sponsor; 3 other authors receive funding from sponsor	NR	NR - collaborative group	NR	IPD+AD	NA - MAIC	To apply a MAIC	NA	Frequentist	Matching adjusted indirect comparison method	They also applied Bucher method (2-stage analysis [IPD-->AD])	Unclear	SAS	No	RCTs	2	1	0	Open Network	0	394	565	(1, 1)	(171, 394)	overall survival	Effectiveness	Objective
AAV - MJE	Initial Search-Full-text	301166 (Companion report:301164)	Application article	NA	Yes (Yes)	to match differences in baseline characteristics	to match differences in baseline characteristics	No/Unclear	No			NA	NR	Collaborative group	-	NA	Sponsor provided IPD	NA	NA	No/Unclear		NR	NR	NR	NR - collaborative group	NR	IPD+AD	NA - MAIC	To apply a MAIC	NA	Frequentist	Matching adjusted indirect comparison method	MAIC and Naïve indirect comparison - 2-stage analysis [IPD-->AD]	Unclear	SAS	No	RCTs	2	1	0	Open Network	0	553	1072	(1, 1)	(519, 553)	overall survival by 12-months	Effectiveness	Objective
AAV - MJE	Initial Search-Full-text	301167 (Companion report 301164)	Application article	NA	Yes (Yes)	to adjust for differences in key baseline characteristics when a small number of studies is available (e.g., 4) and meta-regression cannot provide reliable results	to adjust for differences in key baseline characteristics when a small number of studies is available (e.g., 4) and meta-regression cannot provide reliable results	No/Unclear	No			NA	NR	Collaborative group	-	NA	Sponsor provided IPD	NA	NA	No/Unclear	NR - IPD obtained from Novartis	NR	NR - authors are employees of private research group funded by Novartis	NR	NR - collaborative group	NR	IPD+AD	NA - MAIC	To apply a MAIC	NA	Frequentist	Matching adjusted indirect comparison method	MAIC& Bucher - 2-stage analysis [IPD-->AD]	Unclear	NR	No	RCTs	5	2	1	Full network	1	528	1213	(1, 2)	(142, 380)	HbA1c change from baseline to week 11	Effectiveness	Objective
AAV - MJE	Initial Search-Full-text	301168 (Companion report 301164)	Methodological article	Yes	Yes (Yes)	to improve balance of patient characteristics across comparisons	to adjust for potential confounding factors	No/Unclear	No	No original paper provided		NA	NR	Collaborative group	-	NA	Sponsor provided IPD	NA	NA	No/Unclear	Subset - IPD from adalimumab trials (provided by sponsor); AD from etanercept trials	NR	NR - 3 authors are employees of sponsor	NR	NR - collaborative group	NR	IPD+AD	NA - MAIC	To apply a MAIC	NA	Frequentist	Matching adjusted indirect comparison method	2-stage analysis [IPD-->AD]	Unclear	SAS	No	RCTs	3	2	0	Open Network	0	591	921	(1, 2)	(330, 591)	Proportion of patients who achieved a >=75% improvement in PASI score at 12 weeks	Effectiveness	Objective
AAV - MJE	Initial Search-Full-text	301169	Application article	NA	Yes (Yes)	to match the differences the baseline characteristics	to match the differences the baseline characteristics	No/Unclear	No			NA	NR	Collaborative group	-	NA	Sponsor provided IPD	NA	NA	No/Unclear	The pharma companies provided IPD to the authors (info via email contact)	NR	NR	NR	NR - collaborative group	NR	IPD+AD	NA - MAIC	To apply a MAIC	NA	Frequentist	Matching adjusted indirect comparison method	2-stage analysis [IPD-->AD]	Unclear	NR	No	RCTs	3	2	0	Open Network	0	218	385	(1, 2)	(167, 218)	change in ADHD-RS-IV total score	Effectiveness	Semi-objective
AAV - MJE	Initial Search-Full-text	301177	Application article	NA	Yes (Non-working emails)	NR	NR	No/Unclear	No			NA	NR	NR	-	NR	Non-working email [could not locate any of the authors]	NR	NR	No/Unclear		NR	NR	NR	NR	NR	IPD+AD	NR	NR	NA	Frequentist	Meta-regression model	2-stage analysis [IPD-->AD]	Random-effects	NR	No	RCTs	53	3	NR	Full network	17	577	14861	(1, 15)	(114, 2404)	Change from baseline PANSS total score	Effectiveness	Semi-objective
AAV - MJE	Initial Search-Full-text	301180 (328163)	Application article	NA	Yes (Yes)	IPD is the gold standard for pairwise meta-analysis, and the authors believe this also holds for NMA	IPD is the gold standard for pairwise meta-analysis, and the authors believe this also holds for NMA	Yes	Yes		The protocol is available for the updated NMA study	NA	NR	Systematic review and contacting authors		email, mail, telephone, face-to-face meetings	info via email contact: for the published study IPD was collected by letter and telephone as this happened in the late 1990s - in the updated study, emails, and face-to-face meetings were used - 80% of authors provided IPD	NR	0.8	Yes - All studies		NR	NR	NR	NR	NR	IPD only	NR	all IPD were available	NA	Frequentist	Meta-regression model	[1-stage analysis]	Fixed-effect	NR	No	RCTs	20	20	5	Full network	18	6831	6831	(1, 6)	(178, 2116)	time to treatment failure for partial onset seizures	Effectiveness	Semi-objective
AAV - MJE	Initial Search-Full-text	301187	Application article	NA	Yes (Yes)	NR	NR	No/Unclear	No		info via email contact: one of the co-authors had all the data of the anti-malarial trials that were analyzed in this paper	NA	NR	Collaborative group	-	NA	PI of all included trials provided IPD (he is also an author on this paper)	NA	NA	Yes - All studies	All - the PI of all 5 included trials provided IPD	NR	NR - PI of all 5 included trials provided IPD for all the trials; he is also an author on this paper	NR	NR - collaborative group	NR	IPD only	NR	all IPD were available	NA	Bayesian	Bayesian hierarchical model	[1-stage analysis]	Fixed-effect	WinBUGS	No	RCTs	4	4	1	Full network	1	621	621	(1, 1)	(115, 164)	categorical response for ACPR recorded on days 14	Effectiveness	Objective
AAV - MJE	Initial Search-Conference abstract	301103 - Poster	Application article	NA	Yes (Yes)	to match the differences the baseline characteristics	to match the differences the baseline characteristics	No/Unclear	No		info via email contact: the authors only used their own IPD for this project	NA	NR	Collaborative group	-	NA	-	NA	NA	No/Unclear		NR	NR	NR	NR	NR	IPD+AD	NA - MAIC	To apply a MAIC	NA	Frequentist	Matching adjusted indirect comparison method	2-stage analysis [IPD-->AD]	Unclear	NR	No	RCTs	5	2	0	Open Network	0	NR	NR	(1, 2)	NR	time to progression to severe disability health states in pts with relapsing-remitting MS	Effectiveness	Semi-objective
AAV - CS	Initial Search-Conference abstract	301130 - full text	Methodological article	No	No		NA-Review																									Simulated treatment comparison				No
AAV - MJE	Initial Search-Conference abstract	301140 - full text	Application article	NA	Yes (Yes)	NR	NR	Yes	No		"Protcol available by request"	NA	NR	Collaborative group	-	NA	Info via email contact: about half the studies with IPD were from a collaborative group. The authors did not seek additional IPD from primary study authors that were not part of the group, so it is a mix of aggreagated data and IPD data.	NA	NA	No/Unclear		NR	NR	NR	NR	NR	IPD+AD	NA - Did not contact authors outside the collaborative group	Did not contact authors outside the collaborative group	NA	Bayesian	Bayesian hierarchical model	Unclear if 1-stage or 2-stage analysis	Unclear	WinBUGS, R	No	RCTs	13	9	3	Full network	8	NR	5310	(1, 5)	(104, 2473)	Adherence to antiretroviral therapy, as defined by trial adherence criteria	Effectiveness	Semi-objective
AAV - CS	Initial Search-Conference abstract	301160 - Poster	Methodological article	No	Yes (Yes)	To assess the statistical performance of MAIC for reducing bias and providing valid confidence intervals, both with and without a common anchor - To assess the potential bias in regression-prediction approaches to indirect comparison	NA - simulation study	No/Unclear	No					Other	IPD were generated in a simulation study	NA	Simulation study		NA								IPD+AD				Frequentist	Matching adjusted indirect comparison method	The method was compared with a regression-prediction approach, naïve and the Bucher method	Unclear	NR	No		2	1	0	Open Network	0	NR	NR	(1, 1)	NR	NA
AAV - MJE	Initial Search-Conference abstract	301185 - Slides	Application article	Yes	Yes (Yes)	to match the differences the baseline characteristics	to match the differences the baseline characteristics	No/Unclear	No			NA	NR	Collaborative group	-	NA	Sponsor provided IPD	NA	NA	No/Unclear	The pharma companies provided IPD to the authors (info via email contact)	NR	NR	NR	NR - collaborative group	NR	IPD+AD	NA - MAIC	NR	NA	Frequentist	Matching adjusted indirect comparison method	2-stage analysis [IPD-->AD]	Unclear	NR	No	RCTs	2	1	0	Open Network	0	726	1415	(1, 1)	(689, 726)	Virologic response at week 48	Effectiveness	Objective
AAV - MJE	Supplementary data	Grey 4 (Companion report Psearch 9)	Protocol/Application article	NA	Yes (No)	To increase power to detect baseline factors that truly modify intervention effect	To increase power to detect baseline factors that truly modify intervention effect	Yes	Yes		"Established a collaborative group that includes representatives from all groups which have published trials. Trialists would upload IPD data to collaborative website. Data was checked for consistencies to ensure accurate data"	NA	NA	Collaborative group	-	NR - did not respond to our email	-	NA	NR - did not respond to our email	No/Unclear	-	NR	Yes - the authors established a collaborative group to handle the IPD obtained from the original authors - The provision of data by the principal investigators of the individual trials will be covered by a memorandum of understanding and any publication of the IPD meta-analysis section of this project will be in the name of the collaborative group, with all contributors listed.	"Thirty-six collaborators have joined the network to date providing access to anonymised individual data of 9,344 women (Table 1)."	NR	NA	IPD only	NA	NA	NA	Frequentist	Bucher method	2-stage analysis [IPD-->AD]	Random-effects	Stata	No	RCTs	NR	NR	NR	Open Network	0	NR	NR	NR	NR	maternal+fetal complications	Safety	Objective
AAV - CS	Supplementary data	Grey 5	Application article	NA	Yes (No)	NR	NR	No/Unclear	No			NA	NR	Systematic review and contacting authors	-	NR - did not respond to our email	The authors sought IPD from all eligible trials and 4 pharmaceutical companies were provided them with IPD (but not for all treatment comparisons)	NR	NR - did not respond to our email	Yes - All studies	All - 4 pharma companies provided IPD for trials; one company did not provide IPD for one particular drug. Also, US and European cancer institutes provided IPD where available	NR	Yes - Pharma companies providing data were invited to comment on results and draft manuscripts; listed as members of the collaborative group at end of manuscript	NR	The secretatriat sought IPD data from eligible trials	NR	IPD+AD	NR	Not all IPD were available	NA	Frequentist	Mixed Comparison	2-stage analysis [IPD-->AD]	Unclear	NR	No	RCTs	445	241	0	Full network	3	214164	258951	(20, 113)	(21398, 73635)	Major vascular events (defined as non-fatal myocardial infarction, non-fatal stroke, or death from a vascular cause)	Safety	Objective
AAV - CS	Supplementary data	PSearch 2 - Palmerini	Application article	NA	Yes (No)	Because of the low frequency of adverse events and the lot power to detect modest but clinically meaningful differences in ischemic outcomes	Because of the low frequency of adverse events and the lot power to detect modest but clinically meaningful differences in ischemic outcomes	No/Unclear	No			NA	NR	Systematic review and contacting authors	-	NR - did not respond to our email	The authors state: "Patient-level data were obtained from the principal investigators of all qualifying trials and combined in a single pooled database."	NR	NR - did not respond to our email	Yes - All studies	All - IPD obtained from the PIs of all qualifying trials	NR	NR	NR	NR	NR	IPD only	NA - all IPD included	all IPD were available	NA	Bayesian	Bayesian hierarchical model	2-stage analysis [IPD-->AD]	Fixed-effect	WinBUGS, Stata	No	RCTs	4	4	0	Open Network	0	8180	8180	(2, 2)	(2944, 5236)	1-year rate of major adverse cardiac events (MACE)	Effectiveness	Objective
AAV - CS	Supplementary data	PSearch 5 - Thom	Methodological article	Yes	Yes (Yes)	to illustrate the suggested IPD-NMA models (combining RCTs with observational studies), to understand the relationship between covariates and outcomes	to understand the relationship between covariates and outcomes	No/Unclear	No	No original paper provided		NA	NR	Collaborative group	-	NA	Sponsor provided IPD	NA	NA	No/Unclear	info via email contact: the authors included IPD from only one trial and this was conducted by their colleagues within Novartis. The other studies they included were aggregate data only and they did not attempt to contact trial authors to retrieve IPD.	NR	NR	NR	NR - collaborative group	NR	IPD+AD	NR	Did not contact authors outside the collaborative group	Yes - IPD increases precision for the treatment effect	Bayesian	Bayesian hierarchical model	[1-stage analysis]	Random-effects	WinBUGS	Yes	RCTs + observational	15	1	0	Full network	2	146	1110	(1, 4)	(10, 387)	change in 6 minute walk distance (6MWD)	Effectiveness	Objective
AAV - CS	Supplementary data	PSearch 7 - Hong	Methodological article	Yes	Yes (Yes)	to illustrate the application of the multiple outcome IPD-NMA models for continuous outcomes, to reduce bias, to incorporate patient-level information	to reduce bias, to incorporate patient-level information	No/Unclear	No	No original paper provided	info via email contact: It was based on a collaborative group. This study was funded by Eli Lilly and Company Research Award Program. - All trials in our IPD were Lilly internal trials and the data were collected by our collaborators in Lilly. The authors didn’t contact authors to obtain IPD.	NA	it took 2.8 hours to run one model using two processesors using R2JAGS; it took 14.4 hours to run model in OpenBugs without covariates	Collaborative group	-	NA	Sponsor provided IPD	NA	NA	No/Unclear		NR	NR	NR	NR - collaborative group	NR	IPD only	NR	all IPD were available	NA	Bayesian	Bayesian hierarchical model	[1-stage analysis]	Random-effects	JAGS, R	No	RCTs	12	12	1	Full network	1	5417	5417	(1, 7)	(269, 2364)	Glycated hemoglobin (HbA1c)	Effectiveness	Objective
AAV - CS	Supplementary data	PSearch 10 - chapter IPD-NMA	Methodological/Review article	Yes	No	To reviewIPD-NMA methods and illustrates with examples	NA-Review	Yes	Yes		"In total, 136 studies were included and the authors were contacted for each of these studies. . Investigators from the original studies have also been invited to participate in the collaboration. A total of 190 e-mail addresses were extracted and contacted for these 136 studies. Over 300 e-mails took place, along with Skype calls and phone meetings."	Protocol not published	Countless hours were dedicated to develop this ten-phase solution: (1) defining the research question, (2) saving documents, (3) conducting a systematic review (≈600 hours), (4) finding contact information (≈20 hours), (5) contacting the authors (≈5 hours), (6) the responding period (≈days to months), (7) organizing collaborations (≈2 hours), (8) data management (≈120 hours), (9) Choosing and Inf…	Systematic review and contacting authors	previously conducted	email, mail, telephone/Skype, face-to-face meetings	-	NR - Protocol: "All authors of the studies included in the AD-MA were contacted multiple times."	0.0514706	Yes - All studies	Protocol: of 136 studies: 24 invalid email, 57 did not reply, 19 responded and searched, 30 not willing or unable - at the time the chapter was being written 7 IPDs were obtained	Yes - in the protocol: data sharing agreements were placed	NR	NR	NR	server that is accessible only with a secured username and password that is provided by the IT department	combination of different models including IPD only & IPD+AD	NR	all IPD were available	Yes - helps guide more individualized treatment decisions, IPD alone can be more advantageous to overcome technical problems like convergence, study-level covariate age may explain some of the between-study heterogeneity and reduce inconsistency in the network	Bayesian	Bayesian hierarchical model	[both 1-stage & 2-stage analyses]	Random-effects	OpenBUGS	No	RCTs	7	7	0	Full network	1	3822	3822	(1, 4)	(52, 3273)	HIV risk reduction	Effectiveness	Objective
AAV - MJE	Supplementary data	PSearch 11 - Daniels	Application article	NA	Yes (Yes)	NR	NR	Yes	Yes		The authors sent us their protocol, but it was not cited in their manuscript - info via email contact: Authors' contact was initially (2007) by letter, with further follow-up by email. They sent the review protocol, a memorandum of understanding and a data specification template. Where they failed to get a reply, they first tracked down the first author’s new location via PubMed or Google, then w…	Protocol published July 2008 and review published April 2012		Systematic review and contacting authors	-	email, mail	-	NR	0.56	Yes - All studies	this info was provided via email contact	NR	Yes - Authors who provided IPD are acknowledged as members of collaborative group (not individually listed as co-authors)	NR - Protocol: "The custodians of the ISD registry have given their approval to proceed along these lines and have agreed to generate an anonymised dataset for analysis."	NR	NR	IPD+AD	NR	Not all IPD were available	Yes - IPD increases precision for the treatment effect	Frequentist	Meta-regression model	2-stage analysis [IPD-->AD]	Both	SAS	No	RCTs	19	10	0	Full network	3	1717	3287	(1, 8)	(111, 820)	heavy menstrual bleeding	Effectiveness	Objective
AAV - MJE	Supplementary data	PSearch 12 - Ishak	Methodological/Review article	No	Yes (Yes)		NA-Review
[truncated: 23 more columns]
